# Supplementary material for: Thermophoretic glycan profiling of extracellular vesicles for triple-negative breast cancer management
Source: Nat Commun. 2024 Mar 14;15:2292. doi: 10.1038/s41467-024-46557-5 (PMC10937950; doi:10.1038/s41467-024-46557-5)
Supplement: Supplementary file 4 — Source Data [file 41467_2024_46557_MOESM4_ESM.xlsx]

## Sheet: Fig. 3c
Frequency (kHz)	EV recovery rate (%)
0	12.0448	12.1148	10.3641
3	16.5966	15.8263	13.8655
6	20.5882	20.098	21.7087
9	21.0084	21.7787	20.8683

## Sheet: Fig.3d
Cell line	Recovery rate(%)
MDA-MB-231	24.0338	20.8937	21.6184
MDA-MB-453	21.0417	18.5417	20.8333
BT-474	23.0464	19.3377	20
MCF-7	21.4109	21.9059	19.0594
MCF-10A	23.4072	22.1607	21.0526

## Sheet: Fig. 3e
EV isolation methods	Purity (particles/μg protein)
VMF	1.00948e+09	1.10866e+09	6.80505e+08
UC	2.10158e+07	1.30429e+07	2.08426e+07
SEC	1.21516e+09	2.04614e+09	6.29695e+08

## Sheet: Fig. 3f
	Removal rate (%)
	Total proteins			LDL			VLDL
VMF	99.703	99.399	99.488	99.526	99.278	99.096	99.27	98.87	99.27
UC	99.31	99.29	99.24	96.17	97.36	96.54	99.28	98.35	98.23
SEC	99.4	99.42	99.44	95.54	94.17	97.5	90.94	86.69	88.47

## Sheet: Fig. 4d
EVLET				ELISA				Microplate reader
EV counts	Intensity (a.u.)			EV counts	Intensity (a.u.)			EV counts	Intensity (a.u.)
140000000	374649514	415768078	425672442	250000000	12953	12357	12726	5000000000	19678	16187	15529
28000000	44842553	34909418	38075996	125000000	2981	3151	3285	1000000000	1329	897	1381
5600000	1498895	1359005	2477650	62500000	1224	861	1490	200000000	147	160	208
1120000	213403	290844	253709	31300000	422	336	470

## Sheet: Fig. 5b
	MDA-MB-231	MDA-MB-453	BT-474	MCF-7	MCF-10A
ConA	1	0.323052	0.260095	0	0.143561
WGA	1	0.733183	0.145732	0	0.264317
RCA.I	0.040491	0.033674	1	0.385276	0
SBA	0	0.065915	1	0.4156	0.050274
UEA.I	0	0.058719	0.194405	1	0.063475

## Sheet: Fig. 5c
	EVLET (a.u.)		ELISA (a.u.)
ConA	mean	Err. Bar
231	1	0.0396572	1.00805	1.00032	0.991632
MCF-7	0.37039	0.0409587	0.631477	0.698101	0.825555
BT-474	0.533699	0.103887	0.74831	0.808175	0.771484
453	0.573309	0.0545436	0.659479	0.667203	0.663341
10a	0.460535	0.0488712	0.637271	0.574509	0.610235
WGA
231	1	0.121022	0.937597	1.08149	0.980918
MCF-7	0.160077	0.0340514	0.574007	0.547705	0.530686
BT-474	0.282532	0.0205684	0.580196	0.677669	0.620423
453	0.77593	0.0301042	0.625064	0.739556	0.756576
10a	0.382074	0.0596044	0.556988	0.556988	0.577102
RCA-I
231	0.296193	0.0293335	0.55983	0.562078	0.690982
MCF-7	0.54906	0.0579156	0.756183	0.727704	0.665501
BT-474	1	0.0388524	0.918811	0.9338	1.14739
453	0.29118	0.0520368	0.517112	0.523857	0.674494
10a	0.266457	0.00703469	0.417437	0.463902	0.475144

## Sheet: Fig.5d
	EVLET (a.u.)		Flow cytometry (a.u.)
231	mean	Err. Bar
ConA	130210377	5.16377e+06	1.26201e+07	1.26159e+07	1.26045e+07
WGA	23470817	2.84048e+06	2.30965e+07	2.28833e+07	2.28936e+07
RCA I	4.18987e+06	414944	3.07274e+06	2.93844e+06	3.05038e+06
SBA	135377	86629.1	114869	109764	112585
UEA I	573570	53441.4	853612	802687	826601
MCF-7
ConA	4.82286e+07	5.33325e+06	4.93528e+06	4.84184e+06	4.96462e+06
WGA	3.75715e+06	799215	4.44136e+06	4.37196e+06	4.40795e+06
RCA I	7766866	819259	2.8419e+06	2.75727e+06	2.92855e+06
SBA	3.73837e+06	858307	5.47319e+06	5.42738e+06	5.43512e+06
UEA I	5992944	562025	6.01787e+06	5.8197e+06	6.25951e+06
BT-474
ConA	69493137	1.35271e+07	4.15905e+06	4.20076e+06	4.18238e+06
WGA	6.63126e+06	482756	6.14996e+06	5.73383e+06	5.93638e+06
RCA I	1.41458e+07	549597	4.70423e+06	4.39784e+06	4.32635e+06
SBA	8.80428e+06	1.45321e+06	1.43756e+07	1.35997e+07	1.38185e+07
UEA I	1.62716e+06	274426	585984	538441	555160
453
ConA	7.46508e+07	7.10214e+06	2.68802e+06	2.69098e+06	2.68143e+06
WGA	18211714	706570	8.00831e+06	7.39611e+06	7.59961e+06
RCA I	4118967	736100	3.15797e+06	3.00655e+06	3.04772e+06
SBA	707191	197114	227120	217753	215504
UEA I	891858	34089	815727	813671	680348
10a
ConA	5.99665e+07	6.36354e+06	5.31126e+06	5.38897e+06	5.33071e+06
WGA	8967590	1.39896e+06	1.17364e+07	1.15899e+07	1.17398e+07
RCA I	3769233	99510.9	2.23183e+06	2.21519e+06	2.23765e+06
SBA	571146	80222.6	48508.3	46118.1	47097.3
UEA I	917619	107043	1.70902e+06	1.6546e+06	1.67968e+06

## Sheet: Fig.5e
	Log intenisty
	MDA-MB-231 EVs			MDA-MB-453 EVs			MCF-10A EVs			BT-474 EVs			MCF-7 EVs
ConA	8.13033	8.11059	8.10037	7.8568	7.91758	7.8409	7.74819	7.75276	7.82806	7.88186	7.89416	7.73179	7.73239	7.67397	7.63831
WGA	7.41782	7.37536	7.31193	7.25464	7.2789	7.24686	7.02409	6.90266	6.92118	6.82184	6.852	6.78864	6.57474	6.47107	6.65867
RCA I	6.61353	6.66652	6.58236	6.68908	6.60737	6.53406	6.58656	6.5638	6.5781	7.1691	7.14534	7.13679	6.8949	6.93151	6.83941
SBA	5.03797	4.81225	5.36566	5.80345	5.96849	5.74474	5.79869	5.68086	5.78162	7.01826	6.9219	6.88249	6.65295	6.44822	6.59228
UEA I	5.76929	5.79127	5.71133	5.95114	5.96616	5.93295	6.01707	5.92524	5.93997	6.26757	6.23262	6.12099	6.76333	6.82127	6.74459

## Sheet: Fig. 5f
Cell line	status	PC1	PC2
MDA-MB-231	TNBC	-1.97295	-0.538299
MDA-MB-453	TNBC	-0.90491	0.380217
BT-474	Other BC	1.1705	-1.13422
MCF-7	Other BC	1.11435	0.359411
MCF-10A	Benign	-0.00699061	0.932892

[truncated: 41 more sheets: Fig. 6a, Fig. 6b, Fig.7a, Fig. 7b, Fig. 7c, Fig. 7e, Fig. 7f, Fig. 7g, Fig. 8a, Fig. 8b, Fig. 8c, Supplementary Fig. 3, Supplementary Fig. 4, Supplementary Fig. 5, Supplementary Fig. 7a, Supplementary Fig. 7b, Supplementary Fig. 8, Supplementary Fig. 10, Supplementary 12a, Supplementary 12b …]
